# Supplementary material for: Surface-Active Ionic Liquids and Surface-Active Quaternary Ammonium Salts from Synthesis, Characterization to Antimicrobial Properties
Source: Molecules. 2024 Jan 16;29(2):443. doi: 10.3390/molecules29020443 (PMC10819711; doi:10.3390/molecules29020443)
Supplement: Supplementary file 1 [file molecules-29-00443-s001.zip]

Archive with 1 entries (1 files):
- molecules-2764458-supplementary.pdf
